# Supplementary material for: Assessment of the Use of Food Supplements by Military Personnel: Study Protocol and Results
Source: Nutrients. 2023 Apr 14;15(8):1902. doi: 10.3390/nu15081902 (PMC10145590; doi:10.3390/nu15081902)
Supplement: Supplementary file 1 [file nutrients-15-01902-s001.zip]

Archive with 1 entries (1 files):
- nutrients-2324109-supplementary.pdf
